# Supplementary material for: Comparing Campylobacter jejuni to three other enteric pathogens in OligoMM12 mice reveals pathogen-specific host and microbiota responses
Source: Gut Microbes. 2025 Jan 21;17(1):2447832. doi: 10.1080/19490976.2024.2447832 (PMC12931697; doi:10.1080/19490976.2024.2447832)
Supplement: Supplemental Material [file KGMI_A_2447832_SM7659.zip]

Archive with 5 entries (4 files):
- 2447832/
- 2447832/20250112_four_path_supplements_revised.docx
- 2447832/20250112_four_path_supplements_revised.pdf
- 2447832/Mouse_CFU_lip_path.csv
- 2447832/Pathoscoring_data.xlsx
