# Supplementary material for: Comparing Campylobacter jejuni to three other enteric pathogens in OligoMM12 mice reveals pathogen-specific host and microbiota responses
Source: Gut Microbes. 2025 Jan 21;17(1):2447832. doi: 10.1080/19490976.2024.2447832 (PMC12931697; doi:10.1080/19490976.2024.2447832)
Supplement: Supplemental Material [file KGMI_A_2447832_SM7659.zip › 2447832/Mouse_CFU_lip_path.csv]

Mouse_ID	Sample_type	CFU_g	Day	Cage	Sex	Age_weeks	Age_days	Group	Mouse_microbiome	Experiment	Lipocalin_2_ng_g_feces	last_day	Cecum_pathoscore	Liver_pathoscore
AV16	feces	0	1	1	male	10	72	PBS	oligo	MH62	1.48	FALSE	NA	NA
AV17	feces	0	1	1	male	10	72	PBS	oligo	MH62	1.57	FALSE	NA	NA
AV18	feces	11500000	1	2	female	10	72	Salmonella	oligo	MH62	NA	FALSE	NA	NA
AV19	feces	1230000	1	2	female	10	72	Salmonella	oligo	MH62	NA	FALSE	NA	NA
AV20	feces	30300000	1	3	female	10	72	Citrobacter	oligo	MH62	2.2	FALSE	NA	NA
AV21	feces	58200000	1	3	female	10	72	Citrobacter	oligo	MH62	1.37	FALSE	NA	NA
AV16	feces	0	2	1	male	10	73	PBS	oligo	MH62	1.27	FALSE	NA	NA
AV17	feces	0	2	1	male	10	73	PBS	oligo	MH62	1.1	FALSE	NA	NA
AV18	feces	106000000	2	2	female	10	73	Salmonella	oligo	MH62	NA	FALSE	NA	NA
AV19	feces	48000000	2	2	female	10	73	Salmonella	oligo	MH62	NA	FALSE	NA	NA
AV20	feces	50900000	2	3	female	10	73	Citrobacter	oligo	MH62	54.74	FALSE	NA	NA
AV21	feces	24400000	2	3	female	10	73	Citrobacter	oligo	MH62	2.25	FALSE	NA	NA
AV16	feces	0	3	1	male	11	74	PBS	oligo	MH62	2.69	FALSE	NA	NA
AV17	feces	0	3	1	male	11	74	PBS	oligo	MH62	0.25	FALSE	NA	NA
AV18	feces	444000000	3	2	female	11	74	Salmonella	oligo	MH62	NA	FALSE	NA	NA
AV19	feces	431000000	3	2	female	11	74	Salmonella	oligo	MH62	NA	FALSE	NA	NA
AV20	feces	262000000	3	3	female	11	74	Citrobacter	oligo	MH62	2.85	FALSE	NA	NA
AV21	feces	365000000	3	3	female	11	74	Citrobacter	oligo	MH62	0.89	FALSE	NA	NA
AV16	feces	0	4	1	male	11	75	PBS	oligo	MH62	1.04	FALSE	NA	NA
AV17	feces	0	4	1	male	11	75	PBS	oligo	MH62	1.3	FALSE	NA	NA
AV18	feces	170000000	4	2	female	11	75	Salmonella	oligo	MH62	NA	TRUE	12	3
AV19	feces	1190000000	4	2	female	11	75	Salmonella	oligo	MH62	NA	TRUE	12	1
AV20	feces	594000000	4	3	female	11	75	Citrobacter	oligo	MH62	20.9	FALSE	NA	NA
AV21	feces	488000000	4	3	female	11	75	Citrobacter	oligo	MH62	5.27	FALSE	NA	NA
AV18	Cecumcontent	561000000	4	2	female	11	75	Salmonella	oligo	MH62	NA	TRUE	12	3
AV19	Cecumcontent	5900000000	4	2	female	11	75	Salmonella	oligo	MH62	NA	TRUE	12	1
AV16	feces	0	5	1	male	11	76	PBS	oligo	MH62	1.91	FALSE	NA	NA
AV17	feces	0	5	1	male	11	76	PBS	oligo	MH62	0.22	FALSE	NA	NA
AV20	feces	304000000	5	3	female	11	76	Citrobacter	oligo	MH62	53	FALSE	NA	NA
AV21	feces	348000000	5	3	female	11	76	Citrobacter	oligo	MH62	78.41	FALSE	NA	NA
AV16	feces	0	6	1	male	11	77	PBS	oligo	MH62	14.32	FALSE	NA	NA
AV17	feces	0	6	1	male	11	77	PBS	oligo	MH62	1.58	FALSE	NA	NA
AV20	feces	729000000	6	3	female	11	77	Citrobacter	oligo	MH62	30.99	FALSE	NA	NA
AV21	feces	509000000	6	3	female	11	77	Citrobacter	oligo	MH62	46.92	FALSE	NA	NA
AV16	feces	0	7	1	male	11	78	PBS	oligo	MH62	1.07	FALSE	NA	NA
AV17	feces	0	7	1	male	11	78	PBS	oligo	MH62	1.62	FALSE	NA	NA
AV20	feces	3180000000	7	3	female	11	78	Citrobacter	oligo	MH62	87.43	FALSE	NA	NA
AV21	feces	1030000000	7	3	female	11	78	Citrobacter	oligo	MH62	71.39	FALSE	NA	NA
AV16	feces	0	8	1	male	11	79	PBS	oligo	MH62	0.25	TRUE	0	0
AV17	feces	0	8	1	male	11	79	PBS	oligo	MH62	0.25	TRUE	0	0
AV20	feces	567000000	8	3	female	11	79	Citrobacter	oligo	MH62	21.03	TRUE	11	0
AV21	feces	1490000000	8	3	female	11	79	Citrobacter	oligo	MH62	102.28	TRUE	4	1
AV16	Cecumcontent	0	8	1	male	11	79	PBS	oligo	MH62	0.25	TRUE	0	0
AV17	Cecumcontent	0	8	1	male	11	79	PBS	oligo	MH62	0.25	TRUE	0	0
AV20	Cecumcontent	27400000	8	3	female	11	79	Citrobacter	oligo	MH62	21.03	TRUE	11	0
AV21	Cecumcontent	37900000	8	3	female	11	79	Citrobacter	oligo	MH62	102.28	TRUE	4	1
AV60	feces	69200000	1	1	male	10	72	Salmonella	oligo	MH63	NA	FALSE	NA	NA
AV61	feces	22200000	1	1	male	10	72	Salmonella	oligo	MH63	NA	FALSE	NA	NA
AV62	feces	34800000	1	1	male	10	72	Salmonella	oligo	MH63	NA	FALSE	NA	NA
AV63	feces	50000000	1	2	female	10	72	Citrobacter	oligo	MH63	NA	FALSE	NA	NA
AV64	feces	7120000	1	2	female	10	72	Citrobacter	oligo	MH63	NA	FALSE	NA	NA
AV65	feces	70000000	1	2	female	10	72	Citrobacter	oligo	MH63	NA	FALSE	NA	NA
AV60	feces	1130000000	2	1	male	10	73	Salmonella	oligo	MH63	NA	FALSE	NA	NA
AV61	feces	125000000	2	1	male	10	73	Salmonella	oligo	MH63	NA	FALSE	NA	NA
AV62	feces	77800000	2	1	male	10	73	Salmonella	oligo	MH63	NA	FALSE	NA	NA
AV63	feces	52500000	2	2	female	10	73	Citrobacter	oligo	MH63	NA	FALSE	NA	NA
AV64	feces	7330000	2	2	female	10	73	Citrobacter	oligo	MH63	NA	FALSE	NA	NA
AV65	feces	18500000	2	2	female	10	73	Citrobacter	oligo	MH63	NA	FALSE	NA	NA
AV60	feces	9490000000	3	1	male	11	74	Salmonella	oligo	MH63	NA	FALSE	NA	NA
AV61	feces	1200000000	3	1	male	11	74	Salmonella	oligo	MH63	NA	FALSE	NA	NA
AV62	feces	1090000000	3	1	male	11	74	Salmonella	oligo	MH63	NA	FALSE	NA	NA
AV63	feces	106000000	3	2	female	11	74	Citrobacter	oligo	MH63	NA	FALSE	NA	NA
AV64	feces	16100000	3	2	female	11	74	Citrobacter	oligo	MH63	NA	FALSE	NA	NA
AV65	feces	34700000	3	2	female	11	74	Citrobacter	oligo	MH63	NA	FALSE	NA	NA
AV60	feces	34800000000	4	1	male	11	75	Salmonella	oligo	MH63	NA	TRUE	7	3
AV61	feces	2560000000	4	1	male	11	75	Salmonella	oligo	MH63	NA	TRUE	14	0
AV62	feces	7620000000	4	1	male	11	75	Salmonella	oligo	MH63	NA	TRUE	11	2
AV63	feces	344000000	4	2	female	11	75	Citrobacter	oligo	MH63	NA	FALSE	NA	NA
AV64	feces	60500000	4	2	female	11	75	Citrobacter	oligo	MH63	NA	FALSE	NA	NA
AV65	feces	607000000	4	2	female	11	75	Citrobacter	oligo	MH63	NA	FALSE	NA	NA
AV60	Cecumcontent	64700000000	4	1	male	11	75	Salmonella	oligo	MH63	NA	TRUE	7	3
AV61	Cecumcontent	4000000000	4	1	male	11	75	Salmonella	oligo	MH63	NA	TRUE	14	0
AV62	Cecumcontent	2070000000	4	1	male	11	75	Salmonella	oligo	MH63	NA	TRUE	11	2
AV63	feces	682000000	5	2	female	11	76	Citrobacter	oligo	MH63	NA	FALSE	NA	NA
AV64	feces	295000000	5	2	female	11	76	Citrobacter	oligo	MH63	NA	FALSE	NA	NA
AV65	feces	217000000	5	2	female	11	76	Citrobacter	oligo	MH63	NA	FALSE	NA	NA
AV63	feces	3650000000	6	2	female	11	77	Citrobacter	oligo	MH63	NA	FALSE	NA	NA
AV64	feces	505000000	6	2	female	11	77	Citrobacter	oligo	MH63	NA	FALSE	NA	NA
AV65	feces	577000000	6	2	female	11	77	Citrobacter	oligo	MH63	NA	FALSE	NA	NA
AV63	feces	1200000000	7	2	female	11	78	Citrobacter	oligo	MH63	NA	FALSE	NA	NA
AV64	feces	1570000000	7	2	female	11	78	Citrobacter	oligo	MH63	NA	FALSE	NA	NA
AV65	feces	1130000000	7	2	female	11	78	Citrobacter	oligo	MH63	NA	FALSE	NA	NA
AV63	feces	267000000	8	2	female	11	79	Citrobacter	oligo	MH63	NA	TRUE	2	1
AV64	feces	1720000000	8	2	female	11	79	Citrobacter	oligo	MH63	NA	TRUE	9	2
AV65	feces	158000000	8	2	female	11	79	Citrobacter	oligo	MH63	NA	TRUE	11	1
AV63	Cecumcontent	122000000	8	2	female	11	79	Citrobacter	oligo	MH63	NA	TRUE	2	1
AV64	Cecumcontent	315000000	8	2	female	11	79	Citrobacter	oligo	MH63	NA	TRUE	9	2
AV65	Cecumcontent	192000000	8	2	female	11	79	Citrobacter	oligo	MH63	NA	TRUE	11	1
AV66	feces	0	1	1	male	10	72	PBS	SPF	MH64	0.83	FALSE	NA	NA
AV67	feces	0	1	1	male	10	72	PBS	SPF	MH64	2.12	FALSE	NA	NA
AV68	feces	1150000	1	2	male	10	72	Salmonella	SPF	MH64	2.01	FALSE	NA	NA
AV69	feces	806000	1	2	male	10	72	Salmonella	SPF	MH64	1.3	FALSE	NA	NA
AV70	feces	2020000	1	3	female	10	72	Citrobacter	SPF	MH64	0.98	FALSE	NA	NA
AV71	feces	3670000	1	3	female	10	72	Citrobacter	SPF	MH64	6.24	FALSE	NA	NA
AV66	feces	0	2	1	male	10	73	PBS	SPF	MH64	1.59	FALSE	NA	NA
AV67	feces	0	2	1	male	10	73	PBS	SPF	MH64	2.07	FALSE	NA	NA
AV68	feces	118000	2	2	male	10	73	Salmonella	SPF	MH64	2.22	FALSE	NA	NA
AV69	feces	5750	2	2	male	10	73	Salmonella	SPF	MH64	1.45	FALSE	NA	NA
AV70	feces	333000	2	3	female	10	73	Citrobacter	SPF	MH64	3.17	FALSE	NA	NA
AV71	feces	70200000	2	3	female	10	73	Citrobacter	SPF	MH64	33.55	FALSE	NA	NA
AV66	feces	0	3	1	male	11	74	PBS	SPF	MH64	1.17	FALSE	NA	NA
AV67	feces	0	3	1	male	11	74	PBS	SPF	MH64	1.55	FALSE	NA	NA
AV68	feces	231000	3	2	male	11	74	Salmonella	SPF	MH64	9.95	FALSE	NA	NA
AV69	feces	68700	3	2	male	11	74	Salmonella	SPF	MH64	8.6	FALSE	NA	NA
AV70	feces	60000000	3	3	female	11	74	Citrobacter	SPF	MH64	3.66	FALSE	NA	NA
AV71	feces	290000000	3	3	female	11	74	Citrobacter	SPF	MH64	8.9	FALSE	NA	NA
AV66	feces	0	4	1	male	11	75	PBS	SPF	MH64	6.76	FALSE	NA	NA
AV67	feces	0	4	1	male	11	75	PBS	SPF	MH64	1.08	FALSE	NA	NA
AV68	feces	26700	4	2	male	11	75	Salmonella	SPF	MH64	9.35	TRUE	1	2
AV69	feces	20700	4	2	male	11	75	Salmonella	SPF	MH64	55.37	TRUE	1	2
AV70	feces	806000000	4	3	female	11	75	Citrobacter	SPF	MH64	150.22	FALSE	NA	NA
AV71	feces	1930000000	4	3	female	11	75	Citrobacter	SPF	MH64	143.67	FALSE	NA	NA
AV68	Cecumcontent	67900	4	2	male	11	75	Salmonella	SPF	MH64	9.35	TRUE	1	2
AV69	Cecumcontent	25600	4	2	male	11	75	Salmonella	SPF	MH64	55.37	TRUE	1	2
AV66	feces	0	5	1	male	11	76	PBS	SPF	MH64	2.84	FALSE	NA	NA
AV67	feces	0	5	1	male	11	76	PBS	SPF	MH64	0.87	FALSE	NA	NA
AV70	feces	1320000000	5	3	female	11	76	Citrobacter	SPF	MH64	30.44	FALSE	NA	NA
AV71	feces	1620000000	5	3	female	11	76	Citrobacter	SPF	MH64	27.93	FALSE	NA	NA
AV66	feces	0	6	1	male	11	77	PBS	SPF	MH64	2.52	FALSE	NA	NA
AV67	feces	0	6	1	male	11	77	PBS	SPF	MH64	0.8	FALSE	NA	NA
AV70	feces	2570000000	6	3	female	11	77	Citrobacter	SPF	MH64	309.1	FALSE	NA	NA
AV71	feces	3080000000	6	3	female	11	77	Citrobacter	SPF	MH64	52.14	FALSE	NA	NA
AV66	feces	0	7	1	male	11	78	PBS	SPF	MH64	4.89	FALSE	NA	NA
AV67	feces	0	7	1	male	11	78	PBS	SPF	MH64	2.85	FALSE	NA	NA
AV70	feces	2760000000	7	3	female	11	78	Citrobacter	SPF	MH64	194.58	FALSE	NA	NA
AV71	feces	1060000000	7	3	female	11	78	Citrobacter	SPF	MH64	165.75	FALSE	NA	NA
AV66	feces	0	8	1	male	13	88	PBS	SPF	MH64	17.3	TRUE	1	0
AV67	feces	0	8	1	male	13	88	PBS	SPF	MH64	1.84	TRUE	4	0
AV70	feces	3210000000	8	3	female	13	88	Citrobacter	SPF	MH64	606.6	TRUE	10	2
AV71	feces	301000000	8	3	female	13	88	Citrobacter	SPF	MH64	90.42	TRUE	7	0
AV66	Cecumcontent	0	8	1	male	13	88	PBS	SPF	MH64	17.3	TRUE	1	0
AV67	Cecumcontent	0	8	1	male	13	88	PBS	SPF	MH64	1.84	TRUE	4	0
AV70	Cecumcontent	136000000	8	3	female	13	88	Citrobacter	SPF	MH64	606.6	TRUE	10	2
AV71	Cecumcontent	392000000	8	3	female	13	88	Citrobacter	SPF	MH64	90.42	TRUE	7	0
AV207	feces	61700000	1	1	male	10	73	Citrobacter	oligo	MH65	NA	FALSE	NA	NA
AV208	feces	83800000	1	1	male	10	73	Citrobacter	oligo	MH65	NA	FALSE	NA	NA
AV209	feces	116000000	1	1	male	10	73	Citrobacter	oligo	MH65	1.89	FALSE	NA	NA
AV210	feces	31800000	1	2	female	10	73	Citrobacter	oligo	MH65	1.76	FALSE	NA	NA
AV211	feces	83300000	1	2	female	10	73	Citrobacter	oligo	MH65	4.25	FALSE	NA	NA
AV212	feces	10700000	1	3	female	10	73	Salmonella	oligo	MH65	7.41	FALSE	NA	NA
AV213	feces	15600000	1	3	female	10	73	Salmonella	oligo	MH65	4.66	FALSE	NA	NA
AV207	feces	31300000	2	1	male	11	74	Citrobacter	oligo	MH65	NA	FALSE	NA	NA
AV208	feces	39400000	2	1	male	11	74	Citrobacter	oligo	MH65	NA	FALSE	NA	NA
AV209	feces	46700000	2	1	male	11	74	Citrobacter	oligo	MH65	1.53	FALSE	NA	NA
AV210	feces	25800000	2	2	female	11	74	Citrobacter	oligo	MH65	9.5	FALSE	NA	NA
AV211	feces	14900000	2	2	female	11	74	Citrobacter	oligo	MH65	1.54	FALSE	NA	NA
AV212	feces	76900000	2	3	female	11	74	Salmonella	oligo	MH65	1.64	FALSE	NA	NA
AV213	feces	123000000	2	3	female	11	74	Salmonella	oligo	MH65	15.74	FALSE	NA	NA
AV207	feces	368000000	3	1	male	11	75	Citrobacter	oligo	MH65	NA	FALSE	NA	NA
AV208	feces	41300000	3	1	male	11	75	Citrobacter	oligo	MH65	NA	FALSE	NA	NA
AV209	feces	389000000	3	1	male	11	75	Citrobacter	oligo	MH65	5.36	FALSE	NA	NA
AV210	feces	17900000	3	2	female	11	75	Citrobacter	oligo	MH65	0.25	FALSE	NA	NA
AV211	feces	20200000	3	2	female	11	75	Citrobacter	oligo	MH65	1.26	FALSE	NA	NA
AV212	feces	754000000	3	3	female	11	75	Salmonella	oligo	MH65	100.6	FALSE	NA	NA
AV213	feces	1350000000	3	3	female	11	75	Salmonella	oligo	MH65	100.88	FALSE	NA	NA
AV207	feces	556000000	4	1	male	11	76	Citrobacter	oligo	MH65	NA	FALSE	NA	NA
AV208	feces	263000000	4	1	male	11	76	Citrobacter	oligo	MH65	NA	FALSE	NA	NA
AV209	feces	689000000	4	1	male	11	76	Citrobacter	oligo	MH65	28.29	FALSE	NA	NA
AV210	feces	90000000	4	2	female	11	76	Citrobacter	oligo	MH65	2.21	FALSE	NA	NA
AV211	feces	63100000	4	2	female	11	76	Citrobacter	oligo	MH65	1.92	FALSE	NA	NA
AV212	feces	5370000000	4	3	female	11	76	Salmonella	oligo	MH65	1577.89	TRUE	11	4
AV213	feces	3970000000	4	3	female	11	76	Salmonella	oligo	MH65	11977.11	TRUE	10	4
AV212	Cecumcontent	115000000	4	3	female	11	76	Salmonella	oligo	MH65	1577.89	TRUE	11	4
AV213	Cecumcontent	971000000	4	3	female	11	76	Salmonella	oligo	MH65	11977.11	TRUE	10	4
AV207	feces	372000000	5	1	male	11	77	Citrobacter	oligo	MH65	NA	FALSE	NA	NA
AV208	feces	421000000	5	1	male	11	77	Citrobacter	oligo	MH65	NA	FALSE	NA	NA
AV209	feces	196000000	5	1	male	11	77	Citrobacter	oligo	MH65	23.17	FALSE	NA	NA
AV210	feces	425000000	5	2	female	11	77	Citrobacter	oligo	MH65	7.42	FALSE	NA	NA
AV211	feces	165000000	5	2	female	11	77	Citrobacter	oligo	MH65	2.09	FALSE	NA	NA
AV207	feces	277000000	6	1	male	11	78	Citrobacter	oligo	MH65	NA	FALSE	NA	NA
AV208	feces	450000000	6	1	male	11	78	Citrobacter	oligo	MH65	NA	FALSE	NA	NA
AV209	feces	333000000	6	1	male	11	78	Citrobacter	oligo	MH65	156.89	FALSE	NA	NA
AV210	feces	310000000	6	2	female	11	78	Citrobacter	oligo	MH65	24.87	FALSE	NA	NA
AV211	feces	197000000	6	2	female	11	78	Citrobacter	oligo	MH65	91.38	FALSE	NA	NA
AV207	feces	667000000	7	1	male	11	79	Citrobacter	oligo	MH65	NA	FALSE	NA	NA
AV208	feces	1290000000	7	1	male	11	79	Citrobacter	oligo	MH65	NA	FALSE	NA	NA
AV209	feces	600000000	7	1	male	11	79	Citrobacter	oligo	MH65	1029.58	FALSE	NA	NA
AV210	feces	697000000	7	2	female	11	79	Citrobacter	oligo	MH65	85.25	FALSE	NA	NA
AV211	feces	1120000000	7	2	female	11	79	Citrobacter	oligo	MH65	1497.65	FALSE	NA	NA
AV207	feces	1220000000	8	1	male	11	80	Citrobacter	oligo	MH65	NA	TRUE	5	0
AV208	feces	3330000000	8	1	male	11	80	Citrobacter	oligo	MH65	NA	TRUE	7	1
AV209	feces	1400000000	8	1	male	11	80	Citrobacter	oligo	MH65	543.83	TRUE	10	1
AV210	feces	105000000	8	2	female	11	80	Citrobacter	oligo	MH65	19.33	TRUE	5	0
AV211	feces	98800000	8	2	female	11	80	Citrobacter	oligo	MH65	62.17	TRUE	3	0
AV207	Cecumcontent	23900000	8	1	male	11	80	Citrobacter	oligo	MH65	NA	TRUE	5	0
AV208	Cecumcontent	98700000	8	1	male	11	80	Citrobacter	oligo	MH65	NA	TRUE	7	1
AV209	Cecumcontent	18500000	8	1	female	11	80	Citrobacter	oligo	MH65	543.83	TRUE	10	1
AV210	Cecumcontent	65400000	8	2	female	11	80	Citrobacter	oligo	MH65	19.33	TRUE	5	0
AV211	Cecumcontent	37700000	8	2	female	11	80	Citrobacter	oligo	MH65	62.17	TRUE	3	0
AV253	feces	130000	1	1	female	0	NA	Salmonella	SPF	MH66	1.93	FALSE	NA	NA
AV254	feces	12600	1	1	female	0	NA	Salmonella	SPF	MH66	7.83	FALSE	NA	NA
AV255	feces	1920000	1	1	female	0	NA	Salmonella	SPF	MH66	8.11	FALSE	NA	NA
AV256	feces	224000	1	2	male	11	77	Citrobacter	SPF	MH66	0.85	FALSE	NA	NA
AV257	feces	11200	1	2	male	11	77	Citrobacter	SPF	MH66	1.03	FALSE	NA	NA
AV258	feces	1540000	1	2	male	11	77	Citrobacter	SPF	MH66	23.87	FALSE	NA	NA
AV253	feces	27800	2	1	female	0	NA	Salmonella	SPF	MH66	1.32	FALSE	NA	NA
AV254	feces	0	2	1	female	0	NA	Salmonella	SPF	MH66	1.85	FALSE	NA	NA
AV255	feces	484	2	1	female	0	NA	Salmonella	SPF	MH66	15.35	FALSE	NA	NA
AV256	feces	0	2	2	male	11	78	Citrobacter	SPF	MH66	0.61	FALSE	NA	NA
AV257	feces	2800000	2	2	male	11	78	Citrobacter	SPF	MH66	3.69	FALSE	NA	NA
AV258	feces	4210	2	2	male	11	78	Citrobacter	SPF	MH66	2.39	FALSE	NA	NA
AV253	feces	301000	3	1	female	0	NA	Salmonella	SPF	MH66	7.41	FALSE	NA	NA
AV254	feces	0	3	1	female	0	NA	Salmonella	SPF	MH66	0.83	FALSE	NA	NA
AV255	feces	0	3	1	female	0	NA	Salmonella	SPF	MH66	106.3	FALSE	NA	NA
AV256	feces	0	3	2	male	11	79	Citrobacter	SPF	MH66	1.29	FALSE	NA	NA
AV257	feces	11000000	3	2	male	11	79	Citrobacter	SPF	MH66	18.73	FALSE	NA	NA
AV258	feces	86300	3	2	male	11	79	Citrobacter	SPF	MH66	1.74	FALSE	NA	NA
AV253	feces	667	4	1	female	0	NA	Salmonella	SPF	MH66	10.96	TRUE	1	1
AV254	feces	0	4	1	female	0	NA	Salmonella	SPF	MH66	11.27	TRUE	0	0
AV255	feces	36500	4	1	female	0	NA	Salmonella	SPF	MH66	35.84	TRUE	1	4
AV256	feces	0	4	2	male	11	80	Citrobacter	SPF	MH66	1.05	FALSE	NA	NA
AV257	feces	38900000	4	2	male	11	80	Citrobacter	SPF	MH66	8.49	FALSE	NA	NA
AV258	feces	2440000	4	2	male	11	80	Citrobacter	SPF	MH66	6.02	FALSE	NA	NA
AV253	Cecumcontent	270	4	1	female	0	NA	Salmonella	SPF	MH66	10.96	TRUE	1	1
AV254	Cecumcontent	0	4	1	female	0	NA	Salmonella	SPF	MH66	11.27	TRUE	0	0
AV255	Cecumcontent	61500	4	1	female	0	NA	Salmonella	SPF	MH66	35.84	TRUE	1	4
AV256	feces	3820	5	2	male	12	81	Citrobacter	SPF	MH66	1.04	FALSE	NA	NA
AV257	feces	69400000	5	2	male	12	81	Citrobacter	SPF	MH66	356.01	FALSE	NA	NA
AV258	feces	3440000	5	2	male	12	81	Citrobacter	SPF	MH66	36.8	FALSE	NA	NA
AV256	feces	19800	6	2	male	12	82	Citrobacter	SPF	MH66	8.57	FALSE	NA	NA
AV257	feces	58100000	6	2	male	12	82	Citrobacter	SPF	MH66	33.84	FALSE	NA	NA
AV258	feces	4750000	6	2	male	12	82	Citrobacter	SPF	MH66	83.8	FALSE	NA	NA
AV256	feces	23200	7	2	male	12	83	Citrobacter	SPF	MH66	9.08	FALSE	NA	NA
AV257	feces	145000000	7	2	male	12	83	Citrobacter	SPF	MH66	163.48	FALSE	NA	NA
AV258	feces	75700000	7	2	male	12	83	Citrobacter	SPF	MH66	83.15	FALSE	NA	NA
AV256	feces	732000	8	2	male	12	84	Citrobacter	SPF	MH66	14.76	TRUE	1	NA
AV257	feces	103000000	8	2	male	12	84	Citrobacter	SPF	MH66	198.82	TRUE	NA	0
AV258	feces	137000000	8	2	male	12	84	Citrobacter	SPF	MH66	32.66	TRUE	5	1
AV256	Cecumcontent	147000	8	2	male	12	84	Citrobacter	SPF	MH66	14.76	TRUE	1	NA
AV257	Cecumcontent	468000	8	2	male	12	84	Citrobacter	SPF	MH66	198.82	TRUE	NA	0
AV258	Cecumcontent	192000000	8	2	male	12	84	Citrobacter	SPF	MH66	32.66	TRUE	5	1
AV776	feces	3370000	1	1	female	10	72	Campylobacter	oligo	MH70	0.99	FALSE	NA	NA
AV777	feces	13900000	1	1	female	10	72	Campylobacter	oligo	MH70	1.21	FALSE	NA	NA
AV778	feces	9190000	1	1	female	10	72	Campylobacter	oligo	MH70	NA	FALSE	NA	NA
AV779	feces	11100000	1	2	male	10	69	Salmonella	oligo	MH70	5.81	FALSE	NA	NA
AV780	feces	14000000	1	2	male	10	69	Salmonella	oligo	MH70	NA	FALSE	NA	NA
AV781	feces	0	1	3	male	10	69	PBS	oligo	MH70	4.54	FALSE	NA	NA
AV782	feces	0	1	3	male	10	69	PBS	oligo	MH70	1.6	FALSE	NA	NA
AV776	feces	189000000	2	1	female	10	73	Campylobacter	oligo	MH70	2.41	FALSE	NA	NA
AV777	feces	1530000000	2	1	female	10	73	Campylobacter	oligo	MH70	2.3	FALSE	NA	NA
AV778	feces	463000000	2	1	female	10	73	Campylobacter	oligo	MH70	1.52	FALSE	NA	NA
AV779	feces	73800000	2	2	male	10	70	Salmonella	oligo	MH70	3.9	FALSE	NA	NA
AV780	feces	63900000	2	2	male	10	70	Salmonella	oligo	MH70	NA	FALSE	NA	NA
AV781	feces	444	2	3	male	10	70	PBS	oligo	MH70	1.28	FALSE	NA	NA
AV782	feces	0	2	3	male	10	70	PBS	oligo	MH70	2.88	FALSE	NA	NA
AV776	feces	661000000	3	1	female	11	74	Campylobacter	oligo	MH70	NA	FALSE	NA	NA
AV777	feces	1050000000	3	1	female	11	74	Campylobacter	oligo	MH70	NA	FALSE	NA	NA
AV778	feces	945000000	3	1	female	11	74	Campylobacter	oligo	MH70	NA	FALSE	NA	NA
AV779	feces	9570000000	3	2	male	10	71	Salmonella	oligo	MH70	24260.8	FALSE	NA	NA
AV780	feces	10400000000	3	2	male	10	71	Salmonella	oligo	MH70	NA	FALSE	NA	NA
AV781	feces	0	3	3	male	10	71	PBS	oligo	MH70	NA	FALSE	NA	NA
AV782	feces	0	3	3	male	10	71	PBS	oligo	MH70	NA	FALSE	NA	NA
AV776	feces	1550000000	4	1	female	11	75	Campylobacter	oligo	MH70	49.1	FALSE	NA	NA
AV777	feces	3930000000	4	1	female	11	75	Campylobacter	oligo	MH70	13.56	FALSE	NA	NA
AV778	feces	1830000000	4	1	female	11	75	Campylobacter	oligo	MH70	47.04	FALSE	NA	NA
AV779	feces	3330000000	4	2	male	10	72	Salmonella	oligo	MH70	NA	TRUE	13	4
AV780	feces	14600000000	4	2	male	10	72	Salmonella	oligo	MH70	NA	TRUE	9	3
AV781	feces	0	4	3	male	10	72	PBS	oligo	MH70	1.98	FALSE	NA	NA
AV782	feces	0	4	3	male	10	72	PBS	oligo	MH70	1.78	FALSE	NA	NA
AV779	Cecumcontent	5900000000	4	2	male	10	72	Salmonella	oligo	MH70	NA	TRUE	13	4
AV780	Cecumcontent	6300000000	4	2	male	10	72	Salmonella	oligo	MH70	NA	TRUE	9	3
AV776	feces	1620000000	5	1	female	11	76	Campylobacter	oligo	MH70	64.38	FALSE	NA	NA
AV777	feces	3710000000	5	1	female	11	76	Campylobacter	oligo	MH70	77.25	FALSE	NA	NA
AV778	feces	5900000000	5	1	female	11	76	Campylobacter	oligo	MH70	163.37	FALSE	NA	NA
AV781	feces	0	5	3	male	10	73	PBS	oligo	MH70	2.05	FALSE	NA	NA
AV782	feces	0	5	3	male	10	73	PBS	oligo	MH70	1.18	FALSE	NA	NA
AV776	feces	3830000000	6	1	female	11	77	Campylobacter	oligo	MH70	94.6	TRUE	3	0
AV777	feces	3110000000	6	1	female	11	77	Campylobacter	oligo	MH70	NA	TRUE	1	2
AV778	feces	1540000000	6	1	female	11	77	Campylobacter	oligo	MH70	NA	TRUE	5	2
AV781	feces	0	6	3	male	11	74	PBS	oligo	MH70	2.47	TRUE	0	0
AV782	feces	0	6	3	male	11	74	PBS	oligo	MH70	1.01	TRUE	0	NA
AV776	Cecumcontent	9210000000	6	1	female	11	77	Campylobacter	oligo	MH70	94.6	TRUE	3	0
AV777	Cecumcontent	31200000000	6	1	female	11	77	Campylobacter	oligo	MH70	NA	TRUE	1	2
AV778	Cecumcontent	12000000000	6	1	female	11	77	Campylobacter	oligo	MH70	NA	TRUE	5	2
AV781	Cecumcontent	0	6	3	male	11	74	PBS	oligo	MH70	2.47	TRUE	0	0
AV782	Cecumcontent	0	6	3	male	11	74	PBS	oligo	MH70	1.01	TRUE	0	NA
AV840	feces	15700	1	1	female	12	82	Campylobacter	SPF	MH71	1.1	FALSE	NA	NA
AV841	feces	31800	1	1	female	12	82	Campylobacter	SPF	MH71	1.65	FALSE	NA	NA
AV842	feces	10900	1	1	female	12	82	Campylobacter	SPF	MH71	2.83	FALSE	NA	NA
AV843	feces	0	1	2	female	12	82	PBS	SPF	MH71	2.44	FALSE	NA	NA
AV844	feces	0	1	2	female	12	82	PBS	SPF	MH71	2.04	FALSE	NA	NA
AV840	feces	0	2	1	female	12	83	Campylobacter	SPF	MH71	1.09	FALSE	NA	NA
AV841	feces	0	2	1	female	12	83	Campylobacter	SPF	MH71	0.91	FALSE	NA	NA
AV842	feces	0	2	1	female	12	83	Campylobacter	SPF	MH71	1.52	FALSE	NA	NA
AV843	feces	0	2	2	female	12	83	PBS	SPF	MH71	2.55	FALSE	NA	NA
AV844	feces	0	2	2	female	12	83	PBS	SPF	MH71	3.84	FALSE	NA	NA
AV840	feces	0	3	1	female	12	84	Campylobacter	SPF	MH71	0.98	FALSE	NA	NA
AV841	feces	0	3	1	female	12	84	Campylobacter	SPF	MH71	NA	FALSE	NA	NA
AV842	feces	0	3	1	female	12	84	Campylobacter	SPF	MH71	NA	FALSE	NA	NA
AV843	feces	0	3	2	female	12	84	PBS	SPF	MH71	0.75	FALSE	NA	NA
AV844	feces	0	3	2	female	12	84	PBS	SPF	MH71	2.26	FALSE	NA	NA
AV840	feces	0	4	1	female	12	85	Campylobacter	SPF	MH71	1.63	FALSE	NA	NA
AV841	feces	0	4	1	female	12	85	Campylobacter	SPF	MH71	3.25	FALSE	NA	NA
AV842	feces	0	4	1	female	12	85	Campylobacter	SPF	MH71	2.01	FALSE	NA	NA
AV843	feces	0	4	2	female	12	85	PBS	SPF	MH71	1.64	FALSE	NA	NA
AV844	feces	0	4	2	female	12	85	PBS	SPF	MH71	1.75	FALSE	NA	NA
AV840	feces	0	5	1	female	12	86	Campylobacter	SPF	MH71	2.94	FALSE	NA	NA
AV841	feces	0	5	1	female	12	86	Campylobacter	SPF	MH71	1.48	FALSE	NA	NA
AV842	feces	0	5	1	female	12	86	Campylobacter	SPF	MH71	1.76	FALSE	NA	NA
AV843	feces	0	5	2	female	12	86	PBS	SPF	MH71	3.85	FALSE	NA	NA
AV844	feces	0	5	2	female	12	86	PBS	SPF	MH71	1.96	FALSE	NA	NA
AV840	feces	0	6	1	female	12	87	Campylobacter	SPF	MH71	1.43	TRUE	0	0
AV841	feces	0	6	1	female	12	87	Campylobacter	SPF	MH71	7.24	TRUE	0	0
AV842	feces	0	6	1	female	12	87	Campylobacter	SPF	MH71	NA	TRUE	2	0
AV843	feces	0	6	2	female	12	87	PBS	SPF	MH71	6.08	TRUE	0	0
AV844	feces	0	6	2	female	12	87	PBS	SPF	MH71	0.25	TRUE	1	NA
AV840	Cecumcontent	0	6	1	female	12	87	Campylobacter	SPF	MH71	1.43	TRUE	0	0
AV841	Cecumcontent	0	6	1	female	12	87	Campylobacter	SPF	MH71	7.24	TRUE	0	0
AV842	Cecumcontent	0	6	1	female	12	87	Campylobacter	SPF	MH71	NA	TRUE	2	0
AV843	Cecumcontent	0	6	2	female	12	87	PBS	SPF	MH71	6.08	TRUE	0	0
AV844	Cecumcontent	0	6	2	female	12	87	PBS	SPF	MH71	0.25	TRUE	1	NA
AV845	feces	6880000	1	1	female	12	82	Salmonella	oligo	MH72	0.25	FALSE	NA	NA
AV846	feces	63300000	1	1	female	12	82	Salmonella	oligo	MH72	NA	FALSE	NA	NA
AV847	feces	38700000	1	2	female	12	82	Campylobacter	oligo	MH72	0.25	FALSE	NA	NA
AV848	feces	6070000	1	2	female	12	82	Campylobacter	oligo	MH72	2	FALSE	NA	NA
AV849	feces	16000000	1	2	female	12	82	Campylobacter	oligo	MH72	1.73	FALSE	NA	NA
AV850	feces	35400000	1	3	male	12	85	Campylobacter	oligo	MH72	2.8	FALSE	NA	NA
AV851	feces	69100000	1	3	male	12	85	Campylobacter	oligo	MH72	1.11	FALSE	NA	NA
AV852	feces	4340000	1	4	male	12	85	Campylobacter	oligo	MH72	NA	FALSE	NA	NA
AV853	feces	4210000	1	4	male	12	85	Campylobacter	oligo	MH72	NA	FALSE	NA	NA
AV845	feces	389000000	2	1	female	12	83	Salmonella	oligo	MH72	35.44	FALSE	NA	NA
AV846	feces	96200000	2	1	female	12	83	Salmonella	oligo	MH72	NA	FALSE	NA	NA
AV847	feces	472000000	2	2	female	12	83	Campylobacter	oligo	MH72	0.25	FALSE	NA	NA
AV848	feces	525000000	2	2	female	12	83	Campylobacter	oligo	MH72	1.66	FALSE	NA	NA
AV849	feces	768000000	2	2	female	12	83	Campylobacter	oligo	MH72	1.17	FALSE	NA	NA
AV850	feces	1840000000	2	3	male	12	86	Campylobacter	oligo	MH72	2.55	FALSE	NA	NA
AV851	feces	466000000	2	3	male	12	86	Campylobacter	oligo	MH72	18.18	FALSE	NA	NA
AV852	feces	3250000000	2	4	male	12	86	Campylobacter	oligo	MH72	NA	FALSE	NA	NA
AV853	feces	6840000000	2	4	male	12	86	Campylobacter	oligo	MH72	NA	FALSE	NA	NA
AV845	feces	7430000000	3	1	female	12	84	Salmonella	oligo	MH72	24512.86	FALSE	NA	NA
AV846	feces	0	3	1	female	12	84	Salmonella	oligo	MH72	NA	FALSE	NA	NA
AV847	feces	9450000000	3	2	female	12	84	Campylobacter	oligo	MH72	6.46	FALSE	NA	NA
AV848	feces	3040000000	3	2	female	12	84	Campylobacter	oligo	MH72	4.77	FALSE	NA	NA
AV849	feces	6090000000	3	2	female	12	84	Campylobacter	oligo	MH72	NA	FALSE	NA	NA
AV850	feces	5730000000	3	3	male	12	87	Campylobacter	oligo	MH72	NA	FALSE	NA	NA
AV851	feces	3320000000	3	3	male	12	87	Campylobacter	oligo	MH72	NA	FALSE	NA	NA
AV852	feces	3880000000	3	4	male	12	87	Campylobacter	oligo	MH72	NA	FALSE	NA	NA
AV853	feces	4660000000	3	4	male	12	87	Campylobacter	oligo	MH72	NA	FALSE	NA	NA
AV845	feces	4410000000	4	1	female	12	85	Salmonella	oligo	MH72	4335.98	TRUE	12	4
AV846	feces	5720000000	4	1	female	12	85	Salmonella	oligo	MH72	NA	TRUE	12	4
AV847	feces	8580000000	4	2	female	12	85	Campylobacter	oligo	MH72	7.24	FALSE	NA	NA
AV848	feces	6940000000	4	2	female	12	85	Campylobacter	oligo	MH72	4.69	FALSE	NA	NA
AV849	feces	7340000000	4	2	female	12	85	Campylobacter	oligo	MH72	52.5	FALSE	NA	NA
AV850	feces	13200000000	4	3	male	13	88	Campylobacter	oligo	MH72	26.73	FALSE	NA	NA
AV851	feces	4860000000	4	3	male	13	88	Campylobacter	oligo	MH72	22.22	FALSE	NA	NA
AV852	feces	12600000000	4	4	male	13	88	Campylobacter	oligo	MH72	NA	FALSE	NA	NA
AV853	feces	15100000000	4	4	male	13	88	Campylobacter	oligo	MH72	NA	FALSE	NA	NA
AV845	Cecumcontent	3460000000	4	1	female	12	85	Salmonella	oligo	MH72	4335.98	TRUE	12	4
AV846	Cecumcontent	2630000000	4	1	female	12	85	Salmonella	oligo	MH72	NA	TRUE	12	4
AV847	feces	19100000000	5	2	female	12	86	Campylobacter	oligo	MH72	41.11	FALSE	NA	NA
AV848	feces	10100000000	5	2	female	12	86	Campylobacter	oligo	MH72	25.47	FALSE	NA	NA
AV849	feces	16100000000	5	2	female	12	86	Campylobacter	oligo	MH72	55.74	FALSE	NA	NA
AV850	feces	12500000000	5	3	male	13	89	Campylobacter	oligo	MH72	17.06	FALSE	NA	NA
AV851	feces	9740000000	5	3	male	13	89	Campylobacter	oligo	MH72	28.59	FALSE	NA	NA
AV852	feces	7240000000	5	4	male	13	89	Campylobacter	oligo	MH72	NA	FALSE	NA	NA
AV853	feces	8710000000	5	4	male	13	89	Campylobacter	oligo	MH72	NA	FALSE	NA	NA
AV847	feces	4860000000	6	2	female	12	87	Campylobacter	oligo	MH72	120.62	TRUE	4	0
AV848	feces	15400000000	6	2	female	12	87	Campylobacter	oligo	MH72	NA	TRUE	6	0
AV849	feces	5380000000	6	2	female	12	87	Campylobacter	oligo	MH72	NA	TRUE	3	0
AV850	feces	10100000000	6	3	male	13	90	Campylobacter	oligo	MH72	NA	TRUE	5	0
AV851	feces	1080000000	6	3	male	13	90	Campylobacter	oligo	MH72	26.88	TRUE	3	NA
AV852	feces	15600000000	6	4	male	13	90	Campylobacter	oligo	MH72	NA	TRUE	7	0
AV853	feces	4600000000	6	4	male	13	90	Campylobacter	oligo	MH72	NA	TRUE	7	NA
AV847	Cecumcontent	8010000000	6	2	female	12	87	Campylobacter	oligo	MH72	120.62	TRUE	4	0
AV848	Cecumcontent	6690000000	6	2	female	12	87	Campylobacter	oligo	MH72	NA	TRUE	6	0
AV849	Cecumcontent	10100000000	6	2	female	12	87	Campylobacter	oligo	MH72	NA	TRUE	3	0
AV850	Cecumcontent	13000000000	6	3	male	13	90	Campylobacter	oligo	MH72	NA	TRUE	5	0
AV851	Cecumcontent	15800000000	6	3	male	13	90	Campylobacter	oligo	MH72	26.88	TRUE	3	NA
AV852	Cecumcontent	13400000000	6	4	male	13	90	Campylobacter	oligo	MH72	NA	TRUE	7	0
AV853	Cecumcontent	9770000000	6	4	male	13	90	Campylobacter	oligo	MH72	NA	TRUE	7	NA
AW4	feces	36900	1	1	female	12	87	Campylobacter	SPF	MH73	1.63	FALSE	NA	NA
AW5	feces	360	1	1	female	12	87	Campylobacter	SPF	MH73	0.13	FALSE	NA	NA
AW6	feces	477	1	2	female	12	87	Campylobacter	SPF	MH73	NA	FALSE	NA	NA
AW7	feces	247	1	2	female	13	89	Campylobacter	SPF	MH73	NA	FALSE	NA	NA
AW8	feces	5280	1	2	female	12	87	Campylobacter	SPF	MH73	NA	FALSE	NA	NA
AW9	feces	7180	1	3	male	12	87	Salmonella	SPF	MH73	NA	FALSE	NA	NA
AW10	feces	NA	1	3	male	12	87	Salmonella	SPF	MH73	NA	FALSE	NA	NA
AW11	feces	0	1	4	male	12	87	PBS	SPF	MH73	2.22	FALSE	NA	NA
AW12	feces	0	1	4	male	12	87	PBS	SPF	MH73	NA	FALSE	NA	NA
AW4	feces	0	2	1	female	13	88	Campylobacter	SPF	MH73	2.03	FALSE	NA	NA
AW5	feces	0	2	1	female	13	88	Campylobacter	SPF	MH73	1.44	FALSE	NA	NA
AW6	feces	3580	2	2	female	13	88	Campylobacter	SPF	MH73	NA	FALSE	NA	NA
AW7	feces	0	2	2	female	13	90	Campylobacter	SPF	MH73	NA	FALSE	NA	NA
AW8	feces	0	2	2	female	13	88	Campylobacter	SPF	MH73	NA	FALSE	NA	NA
AW9	feces	0	2	3	male	13	88	Salmonella	SPF	MH73	NA	FALSE	NA	NA
AW10	feces	73200	2	3	male	13	88	Salmonella	SPF	MH73	NA	FALSE	NA	NA
AW11	feces	0	2	4	male	13	88	PBS	SPF	MH73	2.74	FALSE	NA	NA
AW12	feces	0	2	4	male	13	88	PBS	SPF	MH73	NA	FALSE	NA	NA
AW4	feces	0	3	1	female	13	89	Campylobacter	SPF	MH73	1.35	FALSE	NA	NA
AW5	feces	0	3	1	female	13	89	Campylobacter	SPF	MH73	1.62	FALSE	NA	NA
AW6	feces	0	3	2	female	13	89	Campylobacter	SPF	MH73	NA	FALSE	NA	NA
AW7	feces	0	3	2	female	13	91	Campylobacter	SPF	MH73	NA	FALSE	NA	NA
AW8	feces	0	3	2	female	13	89	Campylobacter	SPF	MH73	NA	FALSE	NA	NA
AW9	feces	1230	3	3	male	13	89	Salmonella	SPF	MH73	NA	FALSE	NA	NA
AW10	feces	123000	3	3	male	13	89	Salmonella	SPF	MH73	NA	FALSE	NA	NA
AW11	feces	0	3	4	male	13	89	PBS	SPF	MH73	1.65	FALSE	NA	NA
AW12	feces	0	3	4	male	13	89	PBS	SPF	MH73	NA	FALSE	NA	NA
AW4	feces	0	4	1	female	13	90	Campylobacter	SPF	MH73	0.96	FALSE	NA	NA
AW5	feces	0	4	1	female	13	90	Campylobacter	SPF	MH73	2.67	FALSE	NA	NA
AW6	feces	0	4	2	female	13	90	Campylobacter	SPF	MH73	NA	FALSE	NA	NA
AW7	feces	0	4	2	female	13	92	Campylobacter	SPF	MH73	NA	FALSE	NA	NA
AW8	feces	0	4	2	female	13	90	Campylobacter	SPF	MH73	NA	FALSE	NA	NA
AW9	feces	0	4	3	male	13	90	Salmonella	SPF	MH73	NA	TRUE	0	2
AW10	feces	926	4	3	male	13	90	Salmonella	SPF	MH73	NA	TRUE	0	2
AW11	feces	0	4	4	male	13	90	PBS	SPF	MH73	2.64	FALSE	NA	NA
AW12	feces	0	4	4	male	13	90	PBS	SPF	MH73	NA	FALSE	NA	NA
AW9	Cecumcontent	0	4	1	female	13	90	Salmonella	SPF	MH73	NA	TRUE	0	2
AW10	Cecumcontent	1200	4	1	female	13	90	Salmonella	SPF	MH73	NA	TRUE	0	2
AW4	feces	0	5	2	female	13	91	Campylobacter	SPF	MH73	1.41	FALSE	NA	NA
AW5	feces	0	5	2	female	13	91	Campylobacter	SPF	MH73	1.33	FALSE	NA	NA
AW6	feces	0	5	2	female	13	91	Campylobacter	SPF	MH73	1.17	FALSE	NA	NA
AW7	feces	0	5	3	male	13	93	Campylobacter	SPF	MH73	NA	FALSE	NA	NA
AW8	feces	0	5	3	male	13	91	Campylobacter	SPF	MH73	NA	FALSE	NA	NA
AW11	feces	0	5	4	male	13	91	PBS	SPF	MH73	1.32	FALSE	NA	NA
AW12	feces	0	5	4	male	13	91	PBS	SPF	MH73	NA	FALSE	NA	NA
AW4	feces	0	6	2	female	13	92	Campylobacter	SPF	MH73	1.3	TRUE	0	NA
AW5	feces	0	6	2	female	13	92	Campylobacter	SPF	MH73	0.71	TRUE	0	NA
AW6	feces	0	6	2	female	13	92	Campylobacter	SPF	MH73	1.15	TRUE	0	0
AW7	feces	0	6	3	male	13	94	Campylobacter	SPF	MH73	NA	TRUE	0	NA
AW8	feces	0	6	3	male	13	92	Campylobacter	SPF	MH73	NA	TRUE	1	NA
AW11	feces	0	6	4	male	13	92	PBS	SPF	MH73	3.19	TRUE	0	0
AW12	feces	0	6	4	male	13	92	PBS	SPF	MH73	NA	TRUE	0	0
AW4	Cecumcontent	0	6	2	female	13	92	Campylobacter	SPF	MH73	1.3	TRUE	0	NA
AW5	Cecumcontent	0	6	2	female	13	92	Campylobacter	SPF	MH73	0.71	TRUE	0	NA
AW6	Cecumcontent	0	6	2	female	13	92	Campylobacter	SPF	MH73	1.15	TRUE	0	0
AW7	Cecumcontent	0	6	3	male	14	95	Campylobacter	SPF	MH73	NA	TRUE	0	NA
AW8	Cecumcontent	0	6	3	male	13	92	Campylobacter	SPF	MH73	NA	TRUE	1	NA
AW11	Cecumcontent	0	6	4	male	13	92	PBS	SPF	MH73	3.19	TRUE	0	0
AW12	Cecumcontent	0	6	4	male	13	92	PBS	SPF	MH73	NA	TRUE	0	0
AW793	feces	200000	1	1	male	9	66	Listeria	oligo	MH76	NA	FALSE	NA	NA
AW794	feces	37500	1	1	male	9	66	Listeria	oligo	MH76	NA	FALSE	NA	NA
AW795	feces	570000	1	1	male	9	66	Listeria	oligo	MH76	NA	FALSE	NA	NA
AW793	feces	167000	2	1	male	10	67	Listeria	oligo	MH76	NA	FALSE	NA	NA
AW794	feces	98900	2	1	male	10	67	Listeria	oligo	MH76	NA	FALSE	NA	NA
AW795	feces	1310000	2	1	male	10	67	Listeria	oligo	MH76	NA	FALSE	NA	NA
AW793	feces	380000	3	1	male	10	68	Listeria	oligo	MH76	NA	TRUE	0	NA
AW794	feces	752000	3	1	male	10	68	Listeria	oligo	MH76	NA	TRUE	0	0
AW795	feces	1650000	3	1	male	10	68	Listeria	oligo	MH76	NA	TRUE	0	NA
AW793	Cecumcontent	226000	3	1	male	10	68	Listeria	oligo	MH76	NA	TRUE	0	NA
AW794	Cecumcontent	773000	3	1	male	10	68	Listeria	oligo	MH76	NA	TRUE	0	0
AW795	Cecumcontent	1060000	3	1	male	10	68	Listeria	oligo	MH76	NA	TRUE	0	NA
AW812	feces	0	1	1	female	8	55	PBS	oligo	MH77	NA	FALSE	NA	NA
AW813	feces	0	1	1	female	8	55	PBS	oligo	MH77	NA	FALSE	NA	NA
AW814	feces	2930000	1	2	female	10	67	Salmonella	oligo	MH77	1	FALSE	NA	NA
AW815	feces	321000	1	2	female	10	67	Salmonella	oligo	MH77	0.25	FALSE	NA	NA
AW816	feces	439000	1	3	female	8	57	Listeria	oligo	MH77	NA	FALSE	NA	NA
AW817	feces	314000	1	3	female	8	57	Listeria	oligo	MH77	NA	FALSE	NA	NA
AW818	feces	3790000	1	3	female	8	57	Listeria	oligo	MH77	NA	FALSE	NA	NA
AW812	feces	0	2	1	female	8	56	PBS	oligo	MH77	NA	FALSE	NA	NA
AW813	feces	0	2	1	female	8	56	PBS	oligo	MH77	NA	FALSE	NA	NA
AW814	feces	71800000	2	2	female	10	68	Salmonella	oligo	MH77	7.61	FALSE	NA	NA
AW815	feces	35200000	2	2	female	10	68	Salmonella	oligo	MH77	1.71	FALSE	NA	NA
AW816	feces	12400000	2	3	female	8	58	Listeria	oligo	MH77	NA	FALSE	NA	NA
AW817	feces	500000	2	3	female	8	58	Listeria	oligo	MH77	NA	FALSE	NA	NA
AW818	feces	1780000	2	3	female	8	58	Listeria	oligo	MH77	NA	FALSE	NA	NA
AW812	feces	0	3	1	female	8	57	PBS	oligo	MH77	NA	TRUE	1	0
AW813	feces	0	3	1	female	8	57	PBS	oligo	MH77	7.92	TRUE	0	0
AW814	feces	922000000	3	2	female	10	69	Salmonella	oligo	MH77	5179.1	FALSE	NA	NA
AW815	feces	69100000	3	2	female	10	69	Salmonella	oligo	MH77	NA	FALSE	NA	NA
AW816	feces	11800000	3	3	female	8	59	Listeria	oligo	MH77	236.39	TRUE	3	1
AW817	feces	12900000	3	3	female	8	59	Listeria	oligo	MH77	45.81	TRUE	3	2
AW818	feces	10400000	3	3	female	8	59	Listeria	oligo	MH77	68.63	TRUE	7	NA
AW812	Cecumcontent	0	3	1	female	8	57	PBS	oligo	MH77	NA	TRUE	1	0
AW813	Cecumcontent	0	3	1	female	8	57	PBS	oligo	MH77	7.92	TRUE	0	0
AW816	Cecumcontent	10200000	3	3	female	8	59	Listeria	oligo	MH77	236.39	TRUE	3	1
AW817	Cecumcontent	6390000	3	3	female	8	59	Listeria	oligo	MH77	45.81	TRUE	3	2
AW818	Cecumcontent	19000000	3	3	female	8	59	Listeria	oligo	MH77	68.63	TRUE	7	NA
AW814	feces	157000000	4	2	female	10	70	Salmonella	oligo	MH77	2930.74	TRUE	13	4
AW815	feces	1430000000	4	2	female	10	70	Salmonella	oligo	MH77	1136.16	TRUE	12	0
AW814	Cecumcontent	43900000	4	2	female	10	70	Salmonella	oligo	MH77	2930.74	TRUE	13	4
AW815	Cecumcontent	323000000	4	2	female	10	70	Salmonella	oligo	MH77	1136.16	TRUE	12	0
AW819	feces	553000	1	1	female	11	77	Listeria	oligo	MH78	NA	FALSE	NA	NA
AW820	feces	245000	1	1	female	11	77	Listeria	oligo	MH78	NA	FALSE	NA	NA
AW821	feces	1350000	1	2	male	10	67	Listeria	oligo	MH78	NA	FALSE	NA	NA
AW822	feces	86400	1	2	male	10	67	Listeria	oligo	MH78	NA	FALSE	NA	NA
AW823	feces	0	1	3	male	10	67	PBS	oligo	MH78	NA	FALSE	NA	NA
AW824	feces	0	1	3	male	10	67	PBS	oligo	MH78	NA	FALSE	NA	NA
AW819	feces	213000	2	1	female	11	78	Listeria	oligo	MH78	NA	FALSE	NA	NA
AW820	feces	220000	2	1	female	11	78	Listeria	oligo	MH78	NA	FALSE	NA	NA
AW821	feces	3060000	2	2	male	10	68	Listeria	oligo	MH78	NA	FALSE	NA	NA
AW822	feces	2250000	2	2	male	10	68	Listeria	oligo	MH78	NA	FALSE	NA	NA
AW823	feces	0	2	3	male	10	68	PBS	oligo	MH78	NA	FALSE	NA	NA
AW824	feces	0	2	3	male	10	68	PBS	oligo	MH78	NA	FALSE	NA	NA
AW819	feces	653000	3	1	female	11	79	Listeria	oligo	MH78	49.11	TRUE	11	NA
AW820	feces	385000	3	1	female	11	79	Listeria	oligo	MH78	114.94	TRUE	5	0
AW821	feces	7730000	3	2	male	10	69	Listeria	oligo	MH78	92.4	TRUE	7	2
AW822	feces	15900000	3	2	male	10	69	Listeria	oligo	MH78	30.7	TRUE	1	1
AW823	feces	0	3	3	male	10	69	PBS	oligo	MH78	0.25	TRUE	0	0
AW824	feces	0	3	3	male	10	69	PBS	oligo	MH78	NA	TRUE	0	0
AW819	Cecumcontent	135000	3	1	female	11	79	Listeria	oligo	MH78	49.11	TRUE	11	NA
AW820	Cecumcontent	175000	3	1	female	11	79	Listeria	oligo	MH78	114.94	TRUE	5	0
AW821	Cecumcontent	11300000	3	2	male	10	69	Listeria	oligo	MH78	92.4	TRUE	7	2
AW822	Cecumcontent	10300000	3	2	male	10	69	Listeria	oligo	MH78	30.7	TRUE	1	1
AW823	Cecumcontent	0	3	3	male	10	69	PBS	oligo	MH78	0.25	TRUE	0	0
AW824	Cecumcontent	0	3	3	male	10	69	PBS	oligo	MH78	NA	TRUE	0	0
AW825	feces	6820000	1	467753	female	11	74	Listeria	SPF	MH79	NA	FALSE	NA	NA
AW826	feces	7790000	1	467753	female	11	74	Listeria	SPF	MH79	NA	FALSE	NA	NA
AW827	feces	0	1	467753	female	11	74	PBS	SPF	MH79	NA	FALSE	NA	NA
AW828	feces	0	1	467753	female	11	74	PBS	SPF	MH79	NA	FALSE	NA	NA
AW829	feces	60500	1	467769	female	11	74	Citrobacter	SPF	MH79	NA	FALSE	NA	NA
AW830	feces	20900	1	467769	female	11	74	Citrobacter	SPF	MH79	NA	FALSE	NA	NA
AW831	feces	96100	1	467769	female	11	74	Citrobacter	SPF	MH79	NA	FALSE	NA	NA
AW825	feces	707000	2	467753	female	11	75	Listeria	SPF	MH79	NA	FALSE	NA	NA
AW826	feces	79100	2	467753	female	11	75	Listeria	SPF	MH79	NA	FALSE	NA	NA
AW827	feces	0	2	467753	female	11	75	PBS	SPF	MH79	NA	FALSE	NA	NA
AW828	feces	0	2	467753	female	11	75	PBS	SPF	MH79	NA	FALSE	NA	NA
AW829	feces	42500	2	467769	female	11	75	Citrobacter	SPF	MH79	NA	FALSE	NA	NA
AW830	feces	140000	2	467769	female	11	75	Citrobacter	SPF	MH79	NA	FALSE	NA	NA
AW831	feces	1040	2	467769	female	11	75	Citrobacter	SPF	MH79	NA	FALSE	NA	NA
AW825	feces	97600	3	467753	female	11	76	Listeria	SPF	MH79	NA	TRUE	6	2
AW826	feces	21500	3	467753	female	11	76	Listeria	SPF	MH79	207.23	TRUE	11	1
AW827	feces	0	3	467753	female	11	76	PBS	SPF	MH79	NA	TRUE	1	0
AW828	feces	0	3	467753	female	11	76	PBS	SPF	MH79	NA	TRUE	2	0
AW829	feces	8410000	3	467769	female	11	76	Citrobacter	SPF	MH79	NA	FALSE	NA	NA
AW830	feces	5040000	3	467769	female	11	76	Citrobacter	SPF	MH79	NA	FALSE	NA	NA
AW831	feces	12500	3	467769	female	11	76	Citrobacter	SPF	MH79	NA	FALSE	NA	NA
AW825	Cecumcontent	63000	3	467753	female	11	76	Listeria	SPF	MH79	NA	TRUE	6	2
AW826	Cecumcontent	0	3	467753	female	11	76	Listeria	SPF	MH79	207.23	TRUE	11	1
AW827	Cecumcontent	0	3	467753	female	11	76	PBS	SPF	MH79	NA	TRUE	1	0
AW828	Cecumcontent	0	3	467753	female	11	76	PBS	SPF	MH79	NA	TRUE	2	0
AW829	feces	38000000	4	467769	female	11	77	Citrobacter	SPF	MH79	NA	FALSE	NA	NA
AW830	feces	151000000	4	467769	female	11	77	Citrobacter	SPF	MH79	NA	FALSE	NA	NA
AW831	feces	94200	4	467769	female	11	77	Citrobacter	SPF	MH79	NA	FALSE	NA	NA
AW829	feces	20300000	5	467769	female	11	78	Citrobacter	SPF	MH79	NA	FALSE	NA	NA
AW830	feces	900000000	5	467769	female	11	78	Citrobacter	SPF	MH79	NA	FALSE	NA	NA
AW831	feces	1810000	5	467769	female	11	78	Citrobacter	SPF	MH79	NA	FALSE	NA	NA
AW829	feces	86200000	6	467769	female	11	79	Citrobacter	SPF	MH79	NA	FALSE	NA	NA
AW830	feces	5200000000	6	467769	female	11	79	Citrobacter	SPF	MH79	NA	FALSE	NA	NA
AW831	feces	14000000	6	467769	female	11	79	Citrobacter	SPF	MH79	NA	FALSE	NA	NA
AW829	feces	47600000	7	467769	female	11	80	Citrobacter	SPF	MH79	NA	FALSE	NA	NA
AW830	feces	5300000000	7	467769	female	11	80	Citrobacter	SPF	MH79	NA	FALSE	NA	NA
AW831	feces	24300000	7	467769	female	11	80	Citrobacter	SPF	MH79	NA	FALSE	NA	NA
AW829	feces	297000000	8	467769	female	12	81	Citrobacter	SPF	MH79	NA	TRUE	6	NA
AW830	feces	2610000000	8	467769	female	12	81	Citrobacter	SPF	MH79	NA	TRUE	7	2
AW831	feces	21700000	8	467769	female	12	81	Citrobacter	SPF	MH79	NA	TRUE	3	0
AW829	Cecumcontent	60100000	8	467769	female	12	82	Citrobacter	SPF	MH79	NA	TRUE	6	NA
AW830	Cecumcontent	7580000	8	467769	female	12	82	Citrobacter	SPF	MH79	NA	TRUE	7	2
AW831	Cecumcontent	792000000	8	467769	female	12	82	Citrobacter	SPF	MH79	NA	TRUE	3	0
AW832	feces	1770000	1	467769	female	11	74	Listeria	SPF	MH80	NA	FALSE	NA	NA
AW833	feces	4900000	1	467769	female	11	74	Listeria	SPF	MH80	NA	FALSE	NA	NA
AW834	feces	0	1	468244	male	10	71	PBS	SPF	MH80	NA	FALSE	NA	NA
AW835	feces	0	1	468244	male	10	71	PBS	SPF	MH80	NA	FALSE	NA	NA
AW836	feces	NA	1	468244	male	10	71	Listeria	SPF	MH80	NA	FALSE	NA	NA
AW837	feces	5750000	1	468244	male	10	71	Listeria	SPF	MH80	NA	FALSE	NA	NA
AW832	feces	223000	2	467769	female	11	75	Listeria	SPF	MH80	NA	FALSE	NA	NA
AW833	feces	1310000	2	467769	female	11	75	Listeria	SPF	MH80	NA	FALSE	NA	NA
AW834	feces	0	2	468244	male	10	72	PBS	SPF	MH80	NA	FALSE	NA	NA
AW835	feces	0	2	468244	male	10	72	PBS	SPF	MH80	NA	FALSE	NA	NA
AW836	feces	9790	2	468244	male	10	72	Listeria	SPF	MH80	NA	FALSE	NA	NA
AW837	feces	21300	2	468244	male	10	72	Listeria	SPF	MH80	NA	FALSE	NA	NA
AW832	feces	70800	3	467769	female	11	76	Listeria	SPF	MH80	132.26	TRUE	5	2
AW833	feces	31700000	3	467769	female	11	76	Listeria	SPF	MH80	8.08	TRUE	0	1
AW834	feces	0	3	468244	male	10	73	PBS	SPF	MH80	NA	TRUE	0	0
AW835	feces	0	3	468244	male	10	73	PBS	SPF	MH80	NA	TRUE	2	0
AW836	feces	25700	3	468244	male	10	73	Listeria	SPF	MH80	33.62	TRUE	0	1
AW837	feces	4410	3	468244	male	10	73	Listeria	SPF	MH80	NA	TRUE	5	0
AW832	Cecumcontent	312000	3	467769	female	11	76	Listeria	SPF	MH80	132.26	TRUE	5	2
AW833	Cecumcontent	25500000	3	467769	female	11	76	Listeria	SPF	MH80	8.08	TRUE	0	1
AW834	Cecumcontent	0	3	468244	male	10	73	PBS	SPF	MH80	NA	TRUE	0	0
AW835	Cecumcontent	0	3	468244	male	10	73	PBS	SPF	MH80	NA	TRUE	2	0
AW836	Cecumcontent	2650	3	468244	male	10	73	Listeria	SPF	MH80	33.62	TRUE	0	1
AW837	Cecumcontent	0	3	468244	male	10	73	Listeria	SPF	MH80	NA	TRUE	5	0
