# Supplementary material for: Comparing Campylobacter jejuni to three other enteric pathogens in OligoMM12 mice reveals pathogen-specific host and microbiota responses
Source: Gut Microbes. 2025 Jan 21;17(1):2447832. doi: 10.1080/19490976.2024.2447832 (PMC12931697; doi:10.1080/19490976.2024.2447832)
Supplement: Supplemental Material [file KGMI_A_2447832_SM7659.zip › 2447832/Pathoscoring_data.xlsx]

## Sheet: Katharina_scoring
Mouse_ID	Mouse_microbiome	Group	Cecum					Spleen	Liver			Proximal illeum					Distal illeum					Proximal colon
Column1	Column2	Column3	Submucasal Edema	Epithelial Disruption	Goblet cells	PMNs	SUM	Column4	Inflammation	Steatosis	Sum2	Submucasal Edema5	Epithelial Disruption6	Goblet cells7	PMNs8	SUM9	Submucasal Edema10	Epithelial Disruption11	Goblet cells12	PMNs13	SUM14	Submucasal Edema15	Epithelial Disruption16	Goblet cells17	PMNs18	SUM19
AV16	oligo	PBS	0	0	0	0	0	-	0	0	0	0	0	0	0	0	0	0	0	0	0	0	0	0	0	0
AV17	oligo	PBS	0	0	0	0	0	-	0	0	0	0	0	1	0	1	0	0	1	0	1	0	0	0	0	0
AV18	oligo	Salmonella	2	3	3	4	12	-	2	1	3	0	0	0	0	0	0	1	0	0	1	1	1	0	1	3
AV19	oligo	Salmonella	3	3	2	4	12	-	1	0	1	0	0	0	0	0	-	-	-	-		1	1	0	0	2
AV20	oligo	Citrobacter	3	3	2	3	11	-	0	0	0	0	0	1	0	1	0	0	1	0	1	0	0	0	0	0
AV207	oligo	Citrobacter	2	1	0	2	5	-	0	0	0	0	0	0	0	0	0	0	0	0	0	0	0	0	0	0
AV208	oligo	Citrobacter	3	2	0	2	7	-	1	0	1	0	1	0	0	1	0	0	0	0	0	0	0	0	0	0
AV209	oligo	Citrobacter	3	3	1	3	10	-	0	1	1	0	0	0	0	0	0	0	0	0	0	0	0	0	0	0
AV21	oligo	Citrobacter	2	1	0	1	4	-	1	0	1	-	-	-	-		-	-	-	-		-	-	-	-
AV210	oligo	Citrobacter	2	1	0	2	5	-	0	0	0	0	0	0	0	0	0	0	0	0	0	0	0	0	0	0
AV211	oligo	Citrobacter	1	1	0	1	3	-	0	0	0	0	0	0	0	0	0	0	0	0	0	0	0	0	0	0
AV212	oligo	Salmonella	3	3	2	3	11	-	2	2	4	-	-	-	-		0	0	0	0	0	3	1	0	1	5
AV213	oligo	Salmonella	1	2	3	4	10	-	2	2	4	0	1	1	0	2	0	1	0	0	1	2	1	0	0	3
AV253	SPF	Salmonella	0	1	0	0	1	-	1	0	1	0	0	0	0	0	0	1	0	0	1	0	1	0	0	1
AV254	SPF	Salmonella	0	0	0	0	0	-	0	0	0	0	0	0	0	0	0	0	0	0	0	0	0	0	0	0
AV255	SPF	Salmonella	0	1	0	0	1	-	2	2	4	-	-	-	-		0	1	1	1	3	1	1	0	0	2
AV256	SPF	Citrobacter	0	0	1	0	1	-	-	-		0	1	1	0	2	0	0	0	0	0	0	0	0	0	0
AV257	SPF	Citrobacter	-	-	-	-		-	0	0	0	0	0	0	0	0	0	0	0	0	0	0	1	0	0	1
AV258	SPF	Citrobacter	1	2	1	1	5	-	1	0	1	0	0	0	0	0	0	0	0	0	0	0	1	0	0	1
AV60	oligo	Salmonella	1	2	2	2	7	-	1	2	3	0	1	1	0	2	0	0	1	0	1	0	1	0	1	2
AV61	oligo	Salmonella	3	4	3	4	14	-	0	0	0	0	1	1	0	2	0	0	1	0	1	0	1	0	1	2
AV62	oligo	Salmonella	3	1	3	4	11	-	2	0	2	0	1	1	0	2	0	2	1	2	5	1	1	0	0	2
AV63	oligo	Citrobacter	0	0	1	1	2	-	1	0	1	0	0	0	0	0	0	0	0	0	0	0	0	0	0	0
AV64	oligo	Citrobacter	1	3	2	3	9	-	2	0	2	-	-	-	-		-	-	-	-		0	0	0	0	0
AV65	oligo	Citrobacter	2	3	2	4	11	-	1	0	1	-	-	-	-		0	1	1	0	2	-	-	-	-
AV66	SPF	PBS	0	0	0	1	1	-	0	0	0	-	-	-	-		-	-	-	-		0	0	0	0	0
AV67	SPF	PBS	1	1	1	1	4	-	0	0	0	0	0	0	0	0	0	0	0	0	0	0	0	0	0	0
AV68	SPF	Salmonella	1	0	0	0	1	-	2	0	2	0	1	0	0	1	0	1	0	0	1	0	1	0	0	1
AV69	SPF	Salmonella	0	0	1	0	1	-	2	0	2	0	0	0	0	0	0	1	0	0	1	0	1	0	0	1
AV70	SPF	Citrobacter	3	3	1	3	10	-	2	0	2	0	0	0	0	0	0	0	0	0	0	0	0	0	0	0
AV71	SPF	Citrobacter	3	2	0	2	7	-	0	0	0	-	-	-	-		0	0	1	0	1	0	0	0	0	0
AV776	oligo	Campylobacter	1	1	0	1	3	-	0	0	0	0	0	0	0	0	0	0	0	0	0	0	0	0	0	0
AV777	oligo	Campylobacter	0	1	0	0	1	-	1	1	2	0	0	0	0	0	0	0	0	0	0	0	2	0	0	2
AV778	oligo	Campylobacter	1	2	0	2	5	-	1	1	2	0	1	0	0	1	0	0	0	0	0	0	1	0	1	2
AV779	oligo	Salmonella	3	3	3	4	13	-	2	2	4	0	0	1	1	2	0	0	1	1	2	1	1	0	0	2
AV780	oligo	Salmonella	1	3	2	3	9	-	2	1	3	0	0	0	0	0	0	0	0	0	0	-	-	-	-
AV781	oligo	PBS	0	0	0	0	0	-	0	0	0	0	0	0	0	0	0	0	0	0	0	0	0	0	0	0
AV782	oligo	PBS	0	0	0	0	0	-	-	-		0	0	0	0	0	0	0	0	0	0	0	0	0	0	0
AV840	SPF	Campylobacter	0	0	0	0	0	-	0	0	0	-	-	-	-		-	-	-	-		0	0	0	0	0
AV841	SPF	Campylobacter	0	0	0	0	0	-	0	0	0	0	0	0	0	0	0	0	0	0	0	0	0	0	0	0
AV842	SPF	Campylobacter	0	1	1	0	2	-	0	0	0	0	0	0	0	0	0	0	0	0	0	0	0	0	0	0
AV843	SPF	PBS	0	0	0	0	0	-	0	0	0	-	-	-	-		0	0	0	0	0	0	0	0	0	0
AV844	SPF	PBS	0	0	1	0	1	-	-	-		0	0	0	0	0	0	0	0	0	0	0	0	0	0	0
AV845	oligo	Salmonella	3	3	3	3	12	-	2	2	4	0	1	1	0	2	0	2	1	2	5	2	2	0	1	5
AV846	oligo	Salmonella	3	3	3	3	12	-	2	2	4	0	1	1	0	2	0	1	0	2	3	1	1	0	0	2
AV847	oligo	Campylobacter	1	1	1	1	4	-	0	0	0	0	0	0	0	0	0	0	0	0	0	3	1	0	2	6
AV848	oligo	Campylobacter	1	2	1	2	6	-	0	0	0	0	0	0	0	0	0	0	0	0	0	0	1	0	1	2
AV849	oligo	Campylobacter	0	1	1	1	3	-	0	0	0	0	0	0	0	0	0	0	0	0	0	0	1	0	0	1
AV850	oligo	Campylobacter	2	1	0	2	5	-	0	0	0	0	0	1	1	2	0	0	0	0	0	2	1	0	2	5
AV851	oligo	Campylobacter	1	1	0	1	3	-	-	-		0	1	0	0	1	0	0	0	0	0	1	1	0	1	3
AV852	oligo	Campylobacter	2	2	1	2	7	-	0	0	0	1	0	1	1	3	0	0	0	0	0	1	1	0	1	3
AV853	oligo	Campylobacter	3	2	0	2	7	-	-	-		0	1	0	1	2	0	2	0	1	3	1	2	0	2	5
AW10	SPF	Salmonella	0	0	0	0	0	-	2	0	2	0	1	0	0	1	0	2	0	1	3	0	0	0	0	0
AW11	SPF	PBS	0	0	0	0	0	-	0	0	0	0	0	1	1	2	0	0	1	0	1	0	0	0	0	0
AW12	SPF	PBS	0	0	0	0	0	-	0	0	0	0	0	0	0	0	0	0	0	0	0	0	0	0	0	0
AW4	SPF	Campylobacter	0	0	0	0	0	-	-	-		-	-	-	-		-	-	-	-		2	0	0	0	2
AW5	SPF	Campylobacter	0	0	0	0	0	-	-	-		0	0	0	0	0	0	0	0	0	0	0	0	0	0	0
AW6	SPF	Campylobacter	0	0	0	0	0	-	0	0	0	0	0	0	0	0	0	0	0	0	0	0	1	0	0	1
AW7	SPF	Campylobacter	0	0	0	0	0	-	-	-		0	0	0	0	0	0	0	0	0	0	0	0	0	0	0
AW793	oligo	Listeria	0	0	0	0	0	-	-	-		0	0	0	0	0	0	0	0	0	0	0	0	0	0	0
AW794	oligo	Listeria	0	0	0	0	0	-	0	0	0	0	1	1	0	2	0	0	0	0	0	0	3	0	3	6
AW795	oligo	Listeria	0	0	0	0	0	-	-	-		0	0	0	0	0	0	0	0	0	0	0	0	0	0	0
AW8	SPF	Campylobacter	0	0	1	0	1	-	-	-		0	0	0	0	0	0	0	0	0	0	0	0	0	0	0
AW812	oligo	PBS	0	0	1	0	1	-	0	0	0	-	-	-	-		0	0	0	0	0	0	0	0	0	0
AW813	oligo	PBS	0	0	0	0	0	-	0	0	0	0	0	0	0	0	0	0	0	0	0	0	0	0	0	0
AW814	oligo	Salmonella	3	3	3	4	13	-	2	2	4	0	2	1	0	3	0	1	0	0	1	1	0	0	0	1
AW815	oligo	Salmonella	3	3	2	4	12	-	0	0	0	0	0	0	0	0	0	0	0	0	0	0	1	0	0	1
AW816	oligo	Listeria	1	1	0	1	3	-	0	1	1	-	-	-	-		0	0	0	0	0	0	0	0	0	0
AW817	oligo	Listeria	1	1	0	1	3	-	0	2	2	0	0	0	0	0	0	0	0	0	0	0	0	0	0	0
AW818	oligo	Listeria	2	2	1	2	7	-	-	-		0	0	0	0	0	-	-	-	-		1	2	0	1	4
AW819	oligo	Listeria	3	3	1	4	11	-	-	-		-	-	-	-		-	-	-	-		0	0	0	0	0
AW820	oligo	Listeria	3	1	0	1	5	-	0	0	0	0	1	1	1	3	-	-	-	-		0	1	0	0	1
AW821	oligo	Listeria	2	2	1	2	7	-	0	2	2	-	-	-	-		0	0	0	0	0	0	0	0	0	0
AW822	oligo	Listeria	1	0	0	0	1	-	1	0	1	0	0	0	0	0	0	0	0	0	0	1	2	0	2	5
AW823	oligo	PBS	0	0	0	0	0	-	0	0	0	-	-	-	-		0	0	0	0	0	0	0	0	0	0
AW824	oligo	PBS	0	0	0	0	0	-	0	0	0	0	0	0	0	0	0	0	0	0	0	0	0	0	0	0
AW825	SPF	Listeria	2	2	1	1	6	-	0	2	2	0	1	1	0	2	0	1	1	0	2	0	1	0	0	1
AW826	SPF	Listeria	3	3	1	4	11	-	0	1	1	0	1	1	0	2	-	-	-	-		1	1	0	3	5
AW827	SPF	PBS	0	0	1	0	1	-	0	0	0	-	-	-	-		-	-	-	-		0	0	0	0	0
AW828	SPF	PBS	1	1	0	0	2	-	0	0	0	0	0	1	0	1	0	0	1	0	1	0	1	0	0	1
AW829	SPF	Citrobacter	3	1	1	1	6	-	-	-		0	1	0	0	1	0	0	0	0	0	0	0	0	0	0
AW830	SPF	Citrobacter	3	1	1	2	7	-	1	1	2	0	0	0	0	0	0	0	0	0	0	0	0	0	0	0
AW831	SPF	Citrobacter	1	1	0	1	3	-	0	0	0	0	0	0	0	0	0	1	0	0	1	0	1	0	0	1
AW832	SPF	Listeria	2	2	1	0	5	-	1	1	2	0	0	1	0	1	0	0	0	0	0	0	0	0	0	0
AW833	SPF	Listeria	0	0	0	0	0	-	1	0	1	0	0	0	0	0	0	0	0	0	0	0	0	0	2	2
AW834	SPF	PBS	0	0	0	0	0	-	0	0	0	0	0	0	0	0	0	0	0	0	0	0	0	0	0	0
AW835	SPF	PBS	0	1	1	0	2	-	0	0	0	0	0	0	0	0	-	-	-	-		0	0	0	0	0
AW836	SPF	Listeria	0	0	0	0	0	-	1	0	1	-	-	-	-		0	2	1	2	5	0	0	0	0	0
AW837	SPF	Listeria	3	1	1	0	5	-	0	0	0	0	1	0	0	1	0	0	0	1	1	1	1	0	2	4
AW9	SPF	Salmonella	0	0	0	0	0	-	2	0	2	0	0	0	0	0	0	0	0	0	0	2	0	1	0	3
